# Supplementary material for: Genome-wide association study to identify SNPs and candidate genes associated with body size traits in donkeys
Source: Front Genet. 2023 Feb 28;14:1112377. doi: 10.3389/fgene.2023.1112377 (PMC10011486; doi:10.3389/fgene.2023.1112377)
Supplement: Supplementary file 2 [file Table1.XLSX]

## Sheet: Table S1 
Table S1. Raw measurement data of the four body size traits.
ID	Body height(cm)	Body length(cm)	Chest circumference(cm)	Shin girth(cm)
150589	159	139	159	17
150230	156	155	171	19
150434	154	151	162	17
150746	153	151	162	17
150513	153	148	165	16
150240	153	148	155	16
150067	153	146	161	15
150550	152	147	153	17
150244	152	146	158	18
150131	152	145	164	18
150415	152	139	164	17
150779	152	154	166	17
150533	151	140	160	17
150671	151	150	154	18
150349	151	146	158	17
150187	151	153	157	17
150182	151	150	151	15
150840	151	153	166	16
150268	151	150	157	16
150835	151	148	158	16
150843	151	151	163	18
150229	151	144	156	16
150594	150	146	165	17
150381	150	155	160	17
150395	150	148	152	17
150452	150	152	154	16
150698	150	152	152	17
150241	150	146	153	15
150228	150	139	148	15
150205	149	148	157	17
150061	149	139	156	16
150749	149	148	155	16
150363	149	145	156	16
150274	149	147	153	16
150329	149	147	154	18
150624	149	147	156	15
150771	149	149	157	19
150689	148	151	160	17
150796	148	151	158	16
150075	148	156	160	17
150708	148	146	157	18
150263	148	147	164	18
150310	148	155	161	18
150702	148	145	160	16
150343	148	153	160	17
150258	148	151	158	17
150105	148	149	157	17
150739	148	147	153	18
150588	148	140	154	16
150725	148	144	155	19
150471	148	150	163	18
150675	148	148	169	17
150848	148	148	153	16
150547	148	148	153	16
150426	148	144	151	15
150407	148	143	158	16
150762	148	149	150	15
150408	148	147	159	16
150661	147	152	163	18
150734	147	145	156	17
150188	132	130	163	17
150195	132	120	147	15
150828	132	134	149	16
150166	132	136	145	15
150404	132	137	146	15
150180	132	129	143	15
150459	131	133	147	15
150379	131	129	146	15
150440	131	127	140	17
150483	131	126	143	15
150373	131	132	145	16
150521	131	130	142	16
150259	131	129	153	15
150815	131	134	143	15
150341	131	120	146	16
150643	131	131	142	16
150710	131	126	138	15
150847	131	132	149	15
150346	131	133	136	14
150112	131	128	155	15
150294	130	136	150	15
150850	130	127	146	15
150019	130	141	148	15
150084	130	129	150	15
150813	130	131	138	15
150003	130	132	132	15
150662	130	135	137	16
150760	130	133	154	15
150377	130	128	152	16
150601	130	122	136	14
150814	130	130	149	15
150782	130	142	151	15
150857	130	132	146	15
150859	130	135	157	15
150465	129	131	150	15
150822	128	133	137	15
150784	128	125	138	16
150139	128	133	146	15
150844	128	127	145	15
150803	128	116	139	15
150512	128	127	150	15
150825	128	133	138	15
150040	128	127	133	14
150214	128	130	132	15
150861	127	133	136	15
150794	127	121	139	15
150455	127	133	144	15
150196	127	127	140	15
150827	127	132	133	14
150775	126	126	131	15
150767	126	126	146	15
150663	125	133	148	15
150156	125	131	140	15
150185	125	128	133	14
150511	125	127	143	15
150614	124	122	134	15
150631	122	117	139	16
150556	122	134	137	15
150045	122	124	133	14
150842	120	118	131	15

## Sheet: Table S2
Table S2. Raw sequencing data statistics and quality assessment.
ID	Sample	Read_Num	Total_base	N_rate	GC Content	Q20 rate	Q30rate
1	H061	75786656	11367998400	0.004628	43.49	97.1	92.31
2	H067	83039942	12455991300	0.000177	43.13	97.5	93.07
3	H075	88681060	13302159000	0.00387	43.37	97.04	92.2
4	H105	88934044	13340106600	0.003399	43.33	96.95	92.05
5	H131	91925262	13788789300	0.000175	43.82	97.55	93.22
6	H182	77847356	11677103400	0.000178	43.29	97.51	93.07
7	H187	77910054	11686508100	0.000177	43.34	97.64	93.29
8	H205	94518204	14177730600	0.000386	43.77	97.85	93.93
9	H228	86515798	12977369700	0.00382	43.37	96.88	91.89
10	H229	97643030	14646454500	0.000177	43.49	97.53	93.11
11	H230	85230338	12784550700	0.001092	43.57	96.77	91.82
12	H240	79895588	11984338200	0.000177	43.85	97.65	93.41
13	H241	88262576	13239386400	0.003968	43.67	97.23	92.6
14	H244	83028236	12454235400	0.000175	43.58	97.53	93.18
15	H258	89080802	13362120300	0.00346	43.63	96.94	92.06
16	H263	87560972	13134145800	0.003392	43.67	97.05	92.29
17	H268	99983812	14997571800	0.000175	43.54	97.41	92.87
18	H274	78115618	11717342700	0.004462	43.77	97.05	92.23
19	H310	90049104	13507365600	0.003419	43.49	96.86	91.89
20	H329	76752790	11512918500	0.004526	43.22	97.15	92.39
21	H343	87305130	13095769500	0.00335	43.64	96.85	91.9
22	H349	93012570	13951885500	0.000175	43.49	97.41	92.84
23	H363	90424996	13563749400	0.003986	43.41	97.02	92.18
24	H381	96403966	14460594900	0.000175	43.42	97.72	93.54
25	H395	76872632	11530894800	0.00456	43.28	97.01	92.1
26	H407	88657348	13298602200	0.003411	43.29	96.9	91.87
27	H408	82739902	12410985300	0.00362	43.71	97.14	92.43
28	H415	89539780	13430967000	0.000176	43.64	97.52	93.14
29	H426	77549518	11632427700	0.003617	43.39	97.04	92.21
30	H434	81900652	12285097800	0.001094	43.74	96.92	92.11
31	H452	73759000	11063850000	0.00452	43.54	97.02	92.12
32	H471	82901394	12435209100	0.003646	43.42	97.08	92.26
33	H513	88614848	13292227200	0.000844	43.57	96.88	92.02
34	H533	89999282	13499892300	0.000174	43.74	97.49	93.02
35	H547	87581642	13137246300	0.003388	43.44	97.11	92.38
36	H550	82354160	12353124000	0.000176	43.46	97.54	93.14
37	H588	73292648	10993897200	0.003636	43.13	96.99	92.06
38	H589	79163818	11874572700	0.001111	43.37	96.92	92.09
39	H594	94099452	14114917800	0.000174	43.5	97.53	93.12
40	H624	85451446	12817716900	0.004569	43.35	97.25	92.63
41	H661	89037432	13355614800	0.003404	43.41	97.02	92.18
42	H671	89265720	13389858000	0.000178	43.4	97.34	92.69
43	H675	79764752	11964712800	0.00358	43.51	97.25	92.65
44	H689	88895740	13334361000	0.004107	43.36	96.7	91.48
45	H698	74119358	11117903700	0.004551	43.37	97.13	92.3
46	H702	86682266	13002339900	0.003423	43.61	96.9	91.93
47	H708	74412924	11161938600	0.003394	43.55	96.92	92.04
48	H725	82157884	12323682600	0.00364	43.55	96.97	92.06
49	H734	88722994	13308449100	0.003464	43.54	97.15	92.49
50	H739	90402000	13560300000	0.000361	43.68	97.83	93.91
51	H746	78315674	11747351100	0.00108	43.56	96.91	92.07
52	H749	79553606	11933040900	0.004543	43.22	97.11	92.27
53	H762	88775448	13316317200	0.003409	43.32	96.95	92.05
54	H771	73556112	11033416800	0.004478	43.6	97.19	92.44
55	H779	97923068	14688460200	0.000383	43.52	97.86	94
56	H796	89415730	13412359500	0.004065	43.33	96.94	92
57	H835	89320484	13398072600	0.000175	43.44	97.51	93.03
58	H840	78363762	11754564300	0.000176	43.08	97.67	93.37
59	H843	82500854	12375128100	0.000176	43.94	97.48	93.04
60	H848	90188940	13528341000	0.003398	43.56	97	92.17
61	L003	92357294	13853594100	0.000542	43.66	97.3	92.87
62	L019	112809024	16921353600	0.000535	43.53	97.52	93.33
63	L040	89125080	13368762000	0.000535	43.79	97.4	93.07
64	L045	111256466	16688469900	0.000543	43.19	97.6	93.53
65	L084	92071550	13810732500	0.000536	43.47	97.58	93.5
66	L112	86170812	12925621800	0.000535	43.68	97.44	93.14
67	L139	93141020	13971153000	0.000536	43.51	97.43	93.13
68	L156	102946422	15441963300	0.003191	43.42	97.81	93.82
69	L166	90963166	13644474900	0.000527	43.75	97.55	93.39
70	L180	91689008	13753351200	0.000539	43.64	97.64	93.66
71	L185	104951892	15742783800	0.00321	43.72	97.6	93.39
72	L188	87490392	13123558800	0.003427	43.13	96.92	91.98
73	L195	78765484	11814822600	0.003626	43.3	97.1	92.36
74	L196	91242058	13686308700	0.000535	43.36	97.46	93.26
75	L214	89166664	13374999600	0.000537	43.29	97.43	93.12
76	L259	86285028	12942754200	0.000537	43.48	97.53	93.34
77	L294	78629654	11794448100	0.000532	43.63	97.49	93.3
78	L341	91684572	13752685800	0.000535	43.65	97.46	93.21
79	L346	95233050	14284957500	0.000538	43.79	97.5	93.31
80	L373	91720952	13758142800	0.000539	43.47	97.56	93.44
81	L377	92123434	13818515100	0.000546	43.49	97.4	93.09
82	L379	91999182	13799877300	0.000537	43.93	97.46	93.26
83	L404	92447680	13867152000	0.000539	43.59	97.48	93.29
84	L440	97228484	14584272600	0.000539	43.22	97.29	92.87
85	L455	99982432	14997364800	0.000537	43.63	97.57	93.48
86	L459	84056772	12608515800	0.000379	43.68	97.9	94.1
87	L465	98567308	14785096200	0.000536	43.36	97.51	93.28
88	L483	118329936	17749490400	0.000539	43.7	97.57	93.49
89	L511	94538554	14180783100	0.003218	43.41	97.7	93.51
90	L512	89341918	13401287700	0.000543	43.58	97.51	93.32
91	L521	119206610	17880991500	0.000539	43.49	97.65	93.7
92	L556	114895720	17234358000	0.00054	43.49	97.52	93.31
93	L601	94394846	14159226900	0.000541	43.91	97.57	93.48
94	L614	100881084	15132162600	0.000543	43.47	97.51	93.31
95	L631	111259828	16688974200	0.000538	43.83	97.58	93.46
96	L643	86279630	12941944500	0.000531	43.36	97.53	93.26
97	L662	91206592	13680988800	0.00054	43.37	97.27	92.78
98	L663	102755432	15413314800	0.003204	43.37	97.61	93.36
99	L710	88227378	13234106700	0.000495	43.53	97.48	93.2
100	L760	86689126	13,003.368.900	0.00053	43.74	97.39	93.04
101	L767	101.026,378	15153956700	0.003167	43.61	97.63	93 37
102	L775	113262020	16.989.303,000	0.003188	43.47	97.62	93.37
103	L782	91.028.236	13654235400	0.000537	43.43	97.4	93.04
104	L784	87857784	13178667600	0.000537	43.43	97.32	92.9
105	L794	103310870	15496630500	0.000533	43.53	97.48	93.24
106	L803	88605044	13,290.756,600	0.000538	44	97.45	93.24
107	L813	82.868.712	12.430.306.800	0.000537	43.53	97.48	93.23
108	L814	99.017.766	14852664900	0.000538	43.39	97.44	93.15
109	L815	86.667.716	13000157400	0.000535	43.68	97.29	92.83
110	L822	79.371.176	11.905,676,400	0.000534	43.49	97.44	93.13
111	L825	96700130	14505019500	0.000537	43.87	97.4	93.11
112	L827	97705092	14655763800	0.000539	43.51	97 38	93.01
113	L828	90.689.820	13603473000	0.000609	43.67	97.38	92.97
114	L842	96.745.012	14.511.751.800	0.000539	43.73	97.41	93.11
115	L844	85799426	12,869.913,900	0.000531	43.51	97.41	93.04
116	L847	82658058	12.398,708,700	0.000537	43.6	97.54	93.41
117	L850	99543042	14.931.456,300	0.000541	43.93	97.54	93.4
118	L857	88284056	13242608400	0.000538	43.61	97.41	93.11
110	L859	106278282	15941742300	0.000535	43.75	97.48	93.25
120	L861	101.604.656	15.240.698.400	0.000545	43.74	97.51	93.31

## Sheet: Table S3
Table S3. Sequence alignment result statistics.
Sample	Total_reads	Mapped_reads	Mapping_rate	Dup.nums	Dup.rate
H061	72120886	71958379	0.9977	14694111	0.2037
H067	79760558	79557281	0.9975	15107584	0.1894
H075	84556912	84361962	0.9977	14016621	0.1658
H105	84432078	84228286	0.9976	17364108	0.2057
H131	88389758	88187987	0.9977	17313613	0.1959
H182	74843730	74665469	0.9976	13536493	0.1809
H187	75213280	75033476	0.9976	13513845	0.1797
H205	91932880	91724585	0.9977	20482390	0.2228
H228	82135286	81943811	0.9977	14051681	0.1711
H229	93932676	93696351	0.9975	18864773	0.2008
H230	80543516	80294564	0.9969	12706383	0.1578
H240	77062984	76888684	0.9977	14656612	0.1902
H241	84307316	84093151	0.9975	14749105	0.1749
H244	79798312	79607160	0.9976	14507552	0.1818
H258	84534976	84326690	0.9975	18619962	0.2203
H263	83391914	83197594	0.9977	17215879	0.2064
H268	95914410	95695228	0.9977	19062692	0.1987
H274	74265544	74078575	0.9975	15578785	0.2098
H310	85382480	85175568	0.9976	18286486	0.2142
H329	73101076	72932142	0.9977	14106931	0.193
H343	82827696	82632039	0.9976	16651434	0.201
H349	89366388	89157410	0.9977	18946097	0.212
H363	86056384	85855293	0.9977	15548107	0.1807
H381	93028044	92824209	0.9978	18082976	0.1944
H395	73094330	72923033	0.9977	14075517	0.1926
H407	84206544	84004003	0.9976	17430122	0.207
H408	78788358	78600884	0.9976	19442417	0.2468
H415	86072764	85852931	0.9974	15934265	0.1851
H426	73755768	73584262	0.9977	17929960	0.2431
H434	77767608	77575803	0.9975	13109655	0.1686
H452	70071452	69891368	0.9974	14121694	0.2015
H471	79037604	78839771	0.9975	20709315	0.262
H513	84067986	83846496	0.9974	12789161	0.1521
H533	86501154	86304708	0.9977	16059774	0.1857
H547	83545536	83351860	0.9977	17842399	0.2136
H550	79230632	79035746	0.9975	13910366	0.1756
H588	69680232	69510810	0.9976	15805034	0.2268
H589	75024230	74837233	0.9975	10829132	0.1443
H594	90514694	90308101	0.9977	17315140	0.1913
H624	81551812	81362598	0.9977	16380643	0.2009
H661	84704280	84506938	0.9977	17776147	0.2099
H671	85575088	85374508	0.9977	16747879	0.1957
H675	76128330	75953491	0.9977	17006095	0.2234
H689	84159844	83946880	0.9975	16011749	0.1903
H698	70709664	70533748	0.9975	15237760	0.2155
H702	82279036	82084061	0.9976	16256980	0.1976
H708	70616640	70452081	0.9977	13792675	0.1953
H725	78006164	77820431	0.9976	18875587	0.242
H734	84614372	84420850	0.9977	18829141	0.2225
H739	87919670	87719510	0.9977	19239170	0.2188
H746	74180950	73872469	0.9958	10606350	0.143
H749	75759790	75584154	0.9977	14208510	0.1875
H762	84374488	84175697	0.9976	17860734	0.2117
H771	70284288	70124133	0.9977	13511230	0.1922
H779	95206630	94983093	0.9977	21251945	0.2232
H796	85069294	84862585	0.9976	16708120	0.1964
H835	85963010	85758161	0.9976	15684014	0.1825
H840	75647226	75465083	0.9976	14210039	0.1878
H843	79236576	79046480	0.9976	14957228	0.1888
H848	85798688	85603123	0.9977	17709835	0.2064
L003	88780710	88579355	0.9977	14400283	0.1622
L019	108771840	108526612	0.9977	16731256	0.1538
L040	85741168	85545609	0.9977	12356787	0.1441
L045	107481620	107235100	0.9977	16962456	0.1578
L084	88858530	88654970	0.9977	13691007	0.1541
L112	82985696	82794149	0.9977	12317689	0.1484
L139	89763024	89555282	0.9977	14389078	0.1603
L156	99926296	99624755	0.997	28010655	0.2803
L166	87778820	87582269	0.9978	13158739	0.1499
L180	88545526	88299835	0.9972	14425259	0.1629
L185	101534792	101210422	0.9968	29039641	0.286
L188	83096688	82899549	0.9976	17558591	0.2113
L195	74804928	74616869	0.9975	17545056	0.2345
L196	87970568	87770053	0.9977	13262212	0.1508
L214	85887958	85682435	0.9976	11999205	0.1397
L259	83227786	83036194	0.9977	12143156	0.1459
L294	75783262	75610005	0.9977	10972923	0.1448
L341	88408314	88189767	0.9975	14991839	0.1696
L346	91796554	91590978	0.9978	14833648	0.1616
L373	88463738	88262758	0.9977	14032623	0.1586
L377	88684190	88481597	0.9977	13250537	0.1494
L379	88609156	88408846	0.9977	14133763	0.1595
L404	89073584	88869765	0.9977	13563175	0.1523
L440	93453662	93214748	0.9974	14420729	0.1543
L455	96469356	96250403	0.9977	14488393	0.1502
L459-1	81681124	81512509	0.9979	18460578	0.226
L465	95010018	94792881	0.9977	14677170	0.1545
L483	114120470	113867776	0.9978	19938404	0.1747
L511	91632020	91347237	0.9969	24531541	0.2677
L512	86141238	85939788	0.9977	12968177	0.1505
L521	115089620	114834840	0.9978	18735400	0.1628
L556	110804362	110553700	0.9977	17692118	0.1597
L601	91071544	90870894	0.9978	14521368	0.1595
L614	97282928	97065367	0.9978	14950314	0.1537
L631	107361916	107126066	0.9978	18345389	0.1709
L643	83273280	83078254	0.9977	11614695	0.1395
L662	87710078	87487856	0.9975	15064440	0.1718
L663	99411812	98983169	0.9957	26212841	0.2637
L710	85127964	84925936	0.9976	16594886	0.1949
L760	83501500	83309985	0.9977	12114315	0.1451
L767	97772748	97379889	0.996	25505062	0.2609
L775	109667940	109316696	0.9968	32506197	0.2964
L782	87610316	87403474	0.9976	13196946	0.1506
L784	84444048	84244544	0.9976	12797982	0.1516
L794	99581700	99353966	0.9977	14663149	0.1472
L803	85315980	85130880	0.9978	12328857	0.1445
L813	79874434	79693922	0.9977	11879978	0.1487
L814	95394392	95170479	0.9977	15471517	0.1622
L815	83318632	83105960	0.9974	13443036	0.1613
L822	76446814	76266983	0.9976	10562823	0.1382
L825	93055242	92843755	0.9977	14438919	0.1552
L827	94037724	93823327	0.9977	15064590	0.1602
L828	87323678	87124978	0.9977	18994435	0.2175
L842	93209770	92984153	0.9976	14042415	0.1507
L844	82724090	82532482	0.9977	11516969	0.1392
L847	79755916	79573848	0.9977	12459390	0.1562
L850	96002428	95780721	0.9977	15901331	0.1656
L857	85027064	84830181	0.9977	12881947	0.1515
L859	102386792	102156107	0.9977	17222916	0.1682
L861	97933988	97712331	0.9977	15363787	0.1569

## Sheet: Table S4
Table S4. Sequencing depth and coverage statistics.
Sample	Average_sequencing_depth	Coverage	Coverage_at_least_4X	Coverage_at_least_10X	Coverage_at_least_20X
H061	3.35	0.9285	0.36	0.0071	0.0014
H067	3.8	0.9486	0.4511	0.0094	0.0014
H075	4.1	0.9565	0.5057	0.0148	0.0019
H105	3.91	0.951	0.4666	0.0117	0.0019
H131	4.12	0.9554	0.5011	0.015	0.0021
H182	3.58	0.9404	0.407	0.0084	0.0015
H187	3.61	0.9405	0.4066	0.0094	0.002
H205	4.15	0.9561	0.5075	0.0156	0.0019
H228	3.96	0.9515	0.4713	0.0129	0.002
H229	4.36	0.9619	0.5424	0.018	0.0023
H230	3.92	0.9506	0.4674	0.0123	0.0019
H240	3.62	0.939	0.4102	0.0089	0.0015
H241	4.05	0.9525	0.4902	0.0144	0.0018
H244	3.8	0.9464	0.4429	0.0114	0.0021
H258	3.82	0.9474	0.4474	0.0106	0.0017
H263	3.84	0.9472	0.4509	0.0116	0.0019
H268	4.47	0.9631	0.5598	0.0212	0.0026
H274	3.39	0.9324	0.3681	0.0074	0.0016
H310	3.89	0.9503	0.465	0.0117	0.0018
H329	3.45	0.9337	0.3764	0.0077	0.0018
H343	3.83	0.9479	0.4519	0.0114	0.0018
H349	4.08	0.9559	0.4967	0.0137	0.002
H363	4.1	0.9548	0.497	0.0147	0.0023
H381	4.38	0.9608	0.5485	0.0196	0.0021
H395	3.44	0.934	0.3767	0.0071	0.0014
H407	3.89	0.951	0.4643	0.0119	0.0018
H408	3.44	0.9311	0.3724	0.0085	0.0018
H415	4.07	0.9548	0.4925	0.0145	0.0023
H426	3.25	0.9238	0.3383	0.0063	0.0015
H434	3.74	0.9422	0.433	0.0107	0.0017
H452	3.26	0.924	0.3415	0.0064	0.0014
H471	3.4	0.9308	0.3646	0.0074	0.0016
H513	4.11	0.9541	0.5003	0.0153	0.002
H533	4.1	0.9534	0.4889	0.0163	0.0028
H547	3.82	0.9475	0.4501	0.0107	0.0017
H550	3.81	0.9474	0.447	0.0106	0.0017
H588	3.15	0.9213	0.3221	0.0053	0.0012
H589	3.74	0.9445	0.4361	0.0104	0.0016
H594	4.24	0.9584	0.52	0.017	0.0026
H624	3.81	0.947	0.4448	0.0112	0.0021
H661	3.89	0.9503	0.4656	0.0113	0.0016
H671	4	0.9532	0.477	0.013	0.0024
H675	3.45	0.932	0.374	0.008	0.0017
H689	3.96	0.954	0.4775	0.0117	0.0017
H698	3.25	0.9236	0.3399	0.0061	0.0015
H702	3.83	0.9469	0.4477	0.0119	0.002
H708	3.3	0.9252	0.3469	0.0067	0.0015
H725	3.44	0.9338	0.3801	0.0079	0.0015
H734	3.81	0.9474	0.4524	0.0107	0.0015
H739	3.99	0.9528	0.4799	0.0133	0.002
H746	3.69	0.9407	0.4255	0.0097	0.0015
H749	3.61	0.941	0.4128	0.0088	0.0016
H762	3.87	0.9496	0.4572	0.0118	0.0019
H771	3.31	0.9262	0.3504	0.0066	0.0013
H779	4.3	0.9592	0.5302	0.0185	0.0024
H796	3.96	0.952	0.4723	0.013	0.0024
H835	4.09	0.9558	0.5002	0.0136	0.0019
H840	3.61	0.9419	0.4117	0.0091	0.0017
H843	3.74	0.9429	0.4301	0.0112	0.0019
H848	3.94	0.9499	0.4706	0.0128	0.002
L003	4.3	0.9602	0.5331	0.0172	0.0021
L019	5.34	0.9753	0.6934	0.0453	0.003
L040	4.27	0.9591	0.533	0.0181	0.0018
L045	5.25	0.9745	0.6822	0.0399	0.0033
L084	4.38	0.9625	0.5529	0.0189	0.0018
L112	4.11	0.9556	0.501	0.015	0.002
L139	4.39	0.9621	0.5528	0.0187	0.002
L156	4.18	0.9571	0.519	0.0155	0.0017
L166	4.35	0.96	0.5418	0.0192	0.002
L180	4.3	0.9594	0.5329	0.0182	0.0021
L185	4.2	0.9572	0.5114	0.0158	0.0021
L188	3.8	0.9489	0.4497	0.0098	0.0016
L195	3.36	0.9275	0.3579	0.0077	0.0017
L196	4.35	0.9616	0.547	0.0178	0.0019
L214	4.32	0.9615	0.5391	0.0172	0.0022
L259	4.15	0.9568	0.5123	0.0154	0.0017
L294	3.78	0.9463	0.4466	0.0107	0.0015
L341	4.25	0.9594	0.5269	0.0166	0.002
L346	4.48	0.9625	0.5601	0.0225	0.0023
L373	4.33	0.9607	0.5398	0.0184	0.0022
L377	4.39	0.9623	0.5537	0.0184	0.0019
L379	4.31	0.959	0.5351	0.0186	0.0018
L404	4.38	0.9617	0.5461	0.0192	0.0025
L440	4.6	0.9681	0.5963	0.0217	0.002
L455	4.78	0.9679	0.6094	0.0286	0.0026
L459	3.69	0.9371	0.4214	0.0113	0.0017
L465	4.69	0.9675	0.6002	0.0265	0.0027
L483	5.45	0.9754	0.7032	0.0515	0.0032
L511	3.93	0.9512	0.4698	0.0122	0.0018
L512	4.26	0.9598	0.5302	0.0173	0.0021
L521	5.61	0.9768	0.7221	0.0574	0.0031
L556	5.4	0.9758	0.7016	0.0484	0.003
L601	4.44	0.9613	0.5519	0.0218	0.0024
L614	4.79	0.9683	0.6111	0.0282	0.0028
L631	5.16	0.9724	0.6663	0.0419	0.0029
L643	4.19	0.9582	0.5196	0.0164	0.0021
L662	4.22	0.961	0.5261	0.0148	0.002
L663	4.26	0.9599	0.5295	0.0166	0.0021
L710	3.99	0.9528	0.4788	0.0131	0.0021
L760	4.15	0.9555	0.5015	0.0159	0.0023
L767	4.19	0.9578	0.5186	0.0158	0.0018
L775	4.49	0.9636	0.5635	0.0213	0.0026
L782	4.33	0.9614	0.5444	0.0175	0.0018
L784	4.18	0.9579	0.5121	0.0157	0.0022
L794	4.94	0.9708	0.6364	0.0317	0.0027
L803	4.23	0.9558	0.5148	0.0186	0.0025
L813	3.96	0.952	0.4807	0.0124	0.0017
L814	4.66	0.9675	0.5966	0.0252	0.0024
L815	4.05	0.9566	0.4987	0.0125	0.0017
L822	3.86	0.9496	0.4592	0.0115	0.0019
L825	4.58	0.9639	0.5742	0.0239	0.0023
L827	4.59	0.966	0.584	0.023	0.0023
L828	3.96	0.9505	0.4679	0.0129	0.0022
L842	4.59	0.9657	0.5837	0.0236	0.0024
L844	4.14	0.9571	0.5107	0.0153	0.0019
L847	3.9	0.9507	0.465	0.0117	0.0018
L850	4.65	0.9658	0.5901	0.0265	0.0023
L857	4.19	0.9579	0.5186	0.0161	0.0021
L859	4.94	0.9698	0.6333	0.0339	0.0024
L861	4.8	0.9685	0.6161	0.0305	0.0025

## Sheet: Table S5
Table S5. Candidate genes and their GO and KEGG analysis results.
Traits	GeneID	GO	KO	NR
Body Height	EAS0000885	GO:0050290	K12353	PREDICTED: sphingomyelin phosphodiesterase 4 isoform X4 [Equus przewalskii]
	EAS0000886	GO:0016020;GO:0022857;GO:0055085	K13866	PREDICTED: cationic amino acid transporter 4-like [Equus asinus]
	EAS0000887	GO:0001614;GO:0004931;GO:0005216;GO:0005524;GO:0005887;GO:0006811;GO:0016020;GO:0033198;GO:0098655	K05221	P2X purinoceptor 6 isoform X1 [Equus caballus]
	EAS0005952	-	K10064	asialoglycoprotein receptor 2 [Equus caballus] XP_014583912.1 asialoglycoprotein receptor 2 [Equus caballus] XP_014716965.1 PREDICTED: asialoglycoprotein receptor 2-like [Equus asinus] XP_014716966.1 PREDICTED: asialoglycoprotein receptor 2-like [Equus asinus] XP_023509166.1 asialoglycoprotein receptor 2 [Equus caballus] XP_023509167.1 asialoglycoprotein receptor 2 [Equus caballus]
	EAS0005953	-	K06721	PREDICTED: C-type lectin domain family 10 member A-like [Equus asinus]
	EAS0005954	GO:0022857;GO:0055085	K08188	PREDICTED: LOW QUALITY PROTEIN: monocarboxylate transporter 11 [Equus przewalskii]
	EAS0005955	GO:0022857;GO:0055085	K08189	PREDICTED: monocarboxylate transporter 13 [Equus asinus]
	EAS0005956	GO:0005515	K22648	PREDICTED: B-cell CLL/lymphoma 6 member B protein isoform X2 [Equus asinus] XP_023509157.1 B-cell CLL/lymphoma 6 member B protein isoform X2 [Equus caballus]
	EAS0005957	GO:0016589;GO:0071339	K23406	chromatin complexes subunit BAP18 isoform X2 [Tupaia chinensis]
	EAS0005958	GO:0004521;GO:0090305	K19770	ribonuclease kappa [Equus caballus] XP_008534244.1 PREDICTED: ribonuclease kappa [Equus przewalskii] XP_014716959.1 PREDICTED: ribonuclease kappa [Equus asinus]
	EAS0005959	GO:0005506;GO:0005515;GO:0016702;GO:0046872	-	PREDICTED: arachidonate 12-lipoxygenase, 12S-type isoform X1 [Equus asinus]
	EAS0001150	GO:0004930;GO:0007186;GO:0016021	K04274	PREDICTED: putative P2Y purinoceptor 10 [Equus asinus] XP_014721706.1 PREDICTED: putative P2Y purinoceptor 10 [Equus asinus]
	EAS0001151	GO:0004930;GO:0007186;GO:0016021;GO:0045028	K04274	PREDICTED: putative P2Y purinoceptor 10 isoform X1 [Equus asinus]
	EAS0001152	GO:0004930;GO:0007186;GO:0016021	K04275	PREDICTED: lysophosphatidic acid receptor 4 [Equus przewalskii] XP_014691059.1 PREDICTED: lysophosphatidic acid receptor 4 [Equus asinus]
	EAS0001729	-	K20028	PREDICTED: palmitoyltransferase ZDHHC15 [Equus asinus]
	EAS0001730	GO:0009116	-	PREDICTED: uracil phosphoribosyltransferase homolog isoform X1 [Equus asinus]
	EAS0002076	GO:0016021	-	transmembrane protein 182-like isoform X3 [Urocitellus parryii] XP_026236587.1 transmembrane protein 182-like isoform X3 [Urocitellus parryii]
	EAS0002078	GO:0004672;GO:0004674;GO:0005524;GO:0006468	-	ribosomal protein S6 kinase alpha-6 isoform X1 [Equus caballus]
Body Length	EAS0021660	-	-	-
	EAS0000885	GO:0050290	K12353	PREDICTED: sphingomyelin phosphodiesterase 4 isoform X4 [Equus przewalskii]
	EAS0000886	GO:0016020;GO:0022857;GO:0055085	K13866	PREDICTED: cationic amino acid transporter 4-like [Equus asinus]
	EAS0000887	GO:0001614;GO:0004931;GO:0005216;GO:0005524;GO:0005887;GO:0006811;GO:0016020;GO:0033198;GO:0098655	K05221	P2X purinoceptor 6 isoform X1 [Equus caballus]
	EAS0005866	GO:0004888;GO:0004930;GO:0007166;GO:0007186;GO:0016020;GO:0016021	K04582	PREDICTED: glucagon-like peptide 2 receptor [Equus asinus]
	EAS0005867	GO:0016491	K11167	dehydrogenase/reductase SDR family member 7C isoform X1 [Equus caballus] XP_008507372.1 PREDICTED: dehydrogenase/reductase SDR family member 7C [Equus przewalskii]
	EAS0005868	GO:0004843;GO:0006511;GO:0016579	K11856	PREDICTED: ubiquitin carboxyl-terminal hydrolase 43, partial [Equus asinus]
	EAS0000489	GO:0000387;GO:0003723;GO:0017070;GO:0036002;GO:0045292	-	uncharacterized protein LOC100630813 [Equus caballus]
	EAS0000567	GO:0003677	K24884	PREDICTED: highly divergent homeobox [Equus asinus]
	EAS0000568	GO:0005515	-	connector enhancer of kinase suppressor of ras 3-like [Equus caballus]
	EAS0001150	GO:0004930;GO:0007186;GO:0016021	K04274	PREDICTED: putative P2Y purinoceptor 10 [Equus asinus] XP_014721706.1 PREDICTED: putative P2Y purinoceptor 10 [Equus asinus]
	EAS0001151	GO:0004930;GO:0007186;GO:0016021;GO:0045028	K04274	PREDICTED: putative P2Y purinoceptor 10 isoform X1 [Equus asinus]
	EAS0001152	GO:0004930;GO:0007186;GO:0016021	K04275	PREDICTED: lysophosphatidic acid receptor 4 [Equus przewalskii] XP_014691059.1 PREDICTED: lysophosphatidic acid receptor 4 [Equus asinus]
	EAS0001153	GO:0003676;GO:0008270	-	PREDICTED: zinc finger CCHC domain-containing protein 5 [Equus asinus]
	EAS0001154	GO:0004930;GO:0004974;GO:0007186;GO:0016021	K04322	PREDICTED: cysteinyl leukotriene receptor 1 [Equus asinus]
	EAS0001155	GO:0005515	-	fibronectin type III domain containing protein 3C1 isoform X1 [Equus caballus] XP_023489261.1 fibronectin type III domain containing protein 3C1 isoform X1 [Equus caballus]
	EAS0001156	GO:0006352;GO:0046982	K03133	transcription initiation factor TFIID subunit 9B isoform X1 [Equus caballus] XP_014721454.1 PREDICTED: transcription initiation factor TFIID subunit 9B isoform X1 [Equus asinus]
	EAS0001157	GO:0004618;GO:0006096	K00927	phosphoglycerate kinase 1 [Equus caballus]
	EAS0001158	GO:0000166;GO:0005507;GO:0005524;GO:0006812;GO:0016021;GO:0016887;GO:0019829;GO:0046872	K17686	PREDICTED: copper-transporting ATPase 1 isoform X1 [Equus asinus]
	EAS0001159	GO:0006487;GO:0008250;GO:0015095	K19478	magnesium transporter protein 1 [Equus caballus]
	EAS0001729	-	K20028	PREDICTED: palmitoyltransferase ZDHHC15 [Equus asinus]
	EAS0001730	GO:0009116	-	PREDICTED: uracil phosphoribosyltransferase homolog isoform X1 [Equus asinus]
	EAS0002071	GO:0005515	K11798	bromodomain and WD repeat-containing protein 3 isoform X1 [Equus caballus]
	EAS0002072	GO:0006826;GO:0006879;GO:0008199	-	ferritin light chain 1-like [Rattus norvegicus]
	EAS0002073	GO:0003682;GO:0006325	-	high mobility group nucleosome-binding domain-containing protein 5, partial [Phoca vitulina] XP_034884549.1 high mobility group nucleosome-binding domain-containing protein 5, partial [Mirounga leonina]
	EAS0002074	-	K23740	hypothetical protein E2I00_007739, partial [Balaenoptera physalus] TEA31470.1 hypothetical protein DBR06_SOUSAS36110002, partial [Sousa chinensis] TKC35275.1 hypothetical protein EI555_015368, partial [Monodon monoceros]
	EAS0002075	GO:0034121	-	uncharacterized protein CXorf21 [Equus caballus] XP_008537309.1 PREDICTED: uncharacterized protein CXorf21-like [Equus przewalskii] XP_014707870.1 PREDICTED: uncharacterized protein CXorf21-like [Equus asinus] XP_014707871.1 PREDICTED: uncharacterized protein CXorf21-like [Equus asinus] XP_023489167.1 uncharacterized protein CXorf21 [Equus caballus]
	EAS0002076	GO:0016021	-	transmembrane protein 182-like isoform X3 [Urocitellus parryii] XP_026236587.1 transmembrane protein 182-like isoform X3 [Urocitellus parryii]
	EAS0002078	GO:0004672;GO:0004674;GO:0005524;GO:0006468	-	ribosomal protein S6 kinase alpha-6 isoform X1 [Equus caballus]
Chest Circumeference	EAS0005921	GO:0003677;GO:0003899;GO:0006351;GO:0006366	K03006	DNA-directed RNA polymerase II subunit RPB1 [Tupaia chinensis]
	EAS0005922	-	-	solute carrier family 35 member G6 [Equus caballus]
	EAS0005923	GO:0005515	K10491	zinc finger and BTB domain-containing protein 4 [Equus caballus] XP_023509217.1 zinc finger and BTB domain-containing protein 4 [Equus caballus] XP_023509218.1 zinc finger and BTB domain-containing protein 4 [Equus caballus] XP_023509219.1 zinc finger and BTB domain-containing protein 4 [Equus caballus] XP_023509220.1 zinc finger and BTB domain-containing protein 4 [Equus caballus]
	EAS0005924	GO:0004888;GO:0005216;GO:0005230;GO:0006811;GO:0016021;GO:0022848;GO:0034220;GO:0045211	K04812	acetylcholine receptor subunit beta isoform X1 [Equus caballus] XP_014717017.1 PREDICTED: acetylcholine receptor subunit beta isoform X1 [Equus asinus]
	EAS0001153	GO:0003676;GO:0008270	-	PREDICTED: zinc finger CCHC domain-containing protein 5 [Equus asinus]
	EAS0001154	GO:0004930;GO:0004974;GO:0007186;GO:0016021	K04322	PREDICTED: cysteinyl leukotriene receptor 1 [Equus asinus]
Shin Girth	EAS0007786	GO:0001730;GO:0003725;GO:0005515;GO:0016779;GO:0051607	K14608	PREDICTED: LOW QUALITY PROTEIN: 2'-5'-oligoadenylate synthase-like protein 2 [Equus asinus]
	EAS0007787	GO:0001730;GO:0003725;GO:0005515;GO:0016779;GO:0051607	K14608	PREDICTED: 2'-5'-oligoadenylate synthase-like protein isoform X1 [Equus asinus]
	EAS0007788	GO:0016055	-	PREDICTED: uncharacterized protein C12orf43 homolog isoform X1 [Equus asinus]
	EAS0007789	GO:0001889;GO:0003677;GO:0005634;GO:0006357;GO:0030073;GO:0031016;GO:0045893	K08036	PREDICTED: hepatocyte nuclear factor 1-alpha [Equus asinus] XP_023502785.1 hepatocyte nuclear factor 1-alpha [Equus caballus]
	EAS0003927	GO:0005272;GO:0006814;GO:0016020	-	acid-sensing ion channel 1-like [Camelus ferus]
	EAS0005954	GO:0022857;GO:0055085	K08188	PREDICTED: LOW QUALITY PROTEIN: monocarboxylate transporter 11 [Equus przewalskii]
	EAS0005955	GO:0022857;GO:0055085	K08189	PREDICTED: monocarboxylate transporter 13 [Equus asinus]
	EAS0005956	GO:0005515	K22648	PREDICTED: B-cell CLL/lymphoma 6 member B protein isoform X2 [Equus asinus] XP_023509157.1 B-cell CLL/lymphoma 6 member B protein isoform X2 [Equus caballus]
	EAS0005957	GO:0016589;GO:0071339	K23406	chromatin complexes subunit BAP18 isoform X2 [Tupaia chinensis]
	EAS0005958	GO:0004521;GO:0090305	K19770	ribonuclease kappa [Equus caballus] XP_008534244.1 PREDICTED: ribonuclease kappa [Equus przewalskii] XP_014716959.1 PREDICTED: ribonuclease kappa [Equus asinus]
	EAS0005959	GO:0005506;GO:0005515;GO:0016702;GO:0046872	-	PREDICTED: arachidonate 12-lipoxygenase, 12S-type isoform X1 [Equus asinus]
